# Supplementary material for: Afrotropical Ophioninae (Hymenoptera, Ichneumonidae): an update of Gauld and Mitchell’s revision, including two new species and an interactive matrix identification key
Source: Zookeys. 2014 Nov 21;(456):59–73. doi: 10.3897/zookeys.456.8140 (PMC4329399; doi:10.3897/zookeys.456.8140)
Supplement: XML Treatment for Dicamptus maxipol [file zookeys.456.8140-treatment1.xml]

<!DOCTYPE tp:taxon-treatment
  PUBLIC "-//TaxonX//DTD Taxonomic Treatment Publishing DTD v0 20100105//EN" "tax-treatment-NSO.dtd">
<tp:taxon-treatment xmlns:tp="http://www.plazi.org/taxpub"><tp:treatment-meta><kwd-group><label>Taxon classification</label><kwd><named-content content-type="kingdom">Animalia</named-content></kwd><kwd><named-content content-type="order">Hymenoptera</named-content></kwd><kwd><named-content content-type="family">Ichneumonidae</named-content></kwd></kwd-group><mixed-citation publication-type="journal"><person-group><name><surname>Rousse</surname><given-names>Pascal</given-names></name><name><surname>van Noort</surname><given-names>Simon</given-names></name></person-group><article-title>Afrotropical <tp:taxon-name><tp:taxon-name-part taxon-name-part-type="subfamily">Ophioninae</tp:taxon-name-part></tp:taxon-name> (<tp:taxon-name><tp:taxon-name-part taxon-name-part-type="order">Hymenoptera</tp:taxon-name-part></tp:taxon-name>, <tp:taxon-name><tp:taxon-name-part taxon-name-part-type="family">Ichneumonidae</tp:taxon-name-part></tp:taxon-name>): an update of Gauld and Mitchell’s revision, including two new species and an interactive matrix identification key</article-title><source>Zookeys</source><day>21</day><month>11</month><year>2014</year><volume>2014</volume><issue>456</issue><fpage>59</fpage><lpage>73</lpage><pub-id pub-id-type="doi">10.3897/zookeys.456.8140</pub-id></mixed-citation></tp:treatment-meta><tp:nomenclature><tp:taxon-name>
                            <tp:taxon-name-part taxon-name-part-type="genus">Dicamptus</tp:taxon-name-part>
                            <tp:taxon-name-part taxon-name-part-type="species">maxipol</tp:taxon-name-part>
                            <object-id xmlns:xlink="http://www.w3.org/1999/xlink" content-type="zoobank" xlink:type="simple">http://zoobank.org/8C1C347B-4AD0-4FB2-A126-242C3FEA947C</object-id>
                        </tp:taxon-name><tp:taxon-authority>Rousse &amp; van Noort</tp:taxon-authority><tp:taxon-status xmlns:xlink="http://www.w3.org/1999/xlink" xlink:type="simple">sp. n.</tp:taxon-status><xref ref-type="fig" rid="F2">Figs 2</xref><xref ref-type="fig" rid="F3">–3</xref></tp:nomenclature><tp:treatment-sec sec-type="Type material"><title>Type material</title><p><bold>(verbatim label data). HOLOTYPE</bold> ♀: SOUTH AFRICA, W. Cape, West Coast Fossil Park, (5.5 km 270° W Langebaanweg) <named-content xmlns:xlink="http://www.w3.org/1999/xlink" content-type="dwc:verbatimCoordinates" xlink:type="simple">32°57.759'S, 18°05.519'E</named-content>, 9–16 Oct 2002, S. van Noort, Malaise trap LW02-R4-M96, Rehabilitated slimes dam, SAM-HYM-P049469 (SAMC).</p></tp:treatment-sec><tp:treatment-sec sec-type="Diagnosis"><title>Diagnosis.</title><p>Orange with inter-ocellar area, most of mesosoma and apex of metasoma black; mandible not twisted, with a central tuft of hairs; clypeus wide, long and flat in profile; antenna short and stout with 56 flagellomeres; mesosoma laterally coarsely punctate to rugose-punctate, dorsally densely and more finely punctate; mesoscutum with notaulus distinct and relatively long; mesopleuron with epicnemial carina not distinct above lower corner of pronotum; propodeum anteriorly densely punctate, posteriorly coarsely rugose-reticulate; disco-submarginal cell with fenestra developed but without distinct sclerite; fore tibia with dense and long spines on outer surface; fore tibial spur with a vestigial basal membrane.</p></tp:treatment-sec><tp:treatment-sec sec-type="Differential diagnosis"><title>Differential diagnosis.</title><p>Differentiated from all other <italic><tp:taxon-name><tp:taxon-name-part taxon-name-part-type="genus">Dicamptus</tp:taxon-name-part></tp:taxon-name></italic> species in the world by the absence of distinct sclerites in the disco-submarginal cell; in the Afrotropical region, it seems related to <italic><tp:taxon-name><tp:taxon-name-part taxon-name-part-type="genus">Dicamptus</tp:taxon-name-part> <tp:taxon-name-part taxon-name-part-type="species">neavei</tp:taxon-name-part></tp:taxon-name></italic> Gauld &amp; Mitchell, 1978, which shares the dense spines on the tibia, the exceptionally reduced ocelli and a somewhat similar colour pattern; <italic><tp:taxon-name><tp:taxon-name-part taxon-name-part-type="genus">Dicamptus</tp:taxon-name-part> <tp:taxon-name-part taxon-name-part-type="species">neavi</tp:taxon-name-part></tp:taxon-name></italic> is, however, a tropical species with shorter antennae, a stouter metasoma, and distinctly different alar indices with a distinct proximal sclerite in the disco-submarginal cell. In Gauld and Mitchell’s key (<xref ref-type="bibr" rid="B9">1978</xref>), <italic><tp:taxon-name><tp:taxon-name-part taxon-name-part-type="genus">Dicamptus</tp:taxon-name-part> <tp:taxon-name-part taxon-name-part-type="species">maxipol</tp:taxon-name-part></tp:taxon-name></italic> is included in the following modified first couplet:</p><table-wrap content-type="key" position="anchor" orientation="portrait"><table rules="all"><tbody><tr><td rowspan="1" colspan="1">1</td><td rowspan="1" colspan="1">Fore wing with no alar scerite in the disco-submarginal cell; ocelli strongly reduced (FI &lt; 0.25); South Africa</td><td rowspan="1" colspan="1"><bold><italic><tp:taxon-name><tp:taxon-name-part taxon-name-part-type="genus">Dicamptus</tp:taxon-name-part> <tp:taxon-name-part taxon-name-part-type="species">maxipol</tp:taxon-name-part></tp:taxon-name></italic></bold></td></tr><tr><td rowspan="1" colspan="1">–</td><td rowspan="1" colspan="1">Fore wing with one (rarely two) distinct sclerite(s) in the disco-submarginal cell; ocelli reduced to enlarged (FI ≥ 0.25)</td><td rowspan="1" colspan="1"><bold>1a</bold></td></tr><tr><td rowspan="1" colspan="1">1a</td><td rowspan="1" colspan="1">Fore leg with 4th tarsal segment quadrate</td><td rowspan="1" colspan="1"/></tr></tbody></table></table-wrap></tp:treatment-sec><tp:treatment-sec sec-type="Description"><title>Description.</title><p>FEMALE (holotype). B 20.8; F 11.5; ML 1.2; CT 1.2; OOL 2.0; POL 1.2; FI 20%; F<sub>1–2</sub> 1.7; F<sub>20</sub> 1.2; AI 1.1; CI 0.5; ICI 0.7; SDI 1.1; NI 2.0.</p><p><italic>Color.</italic> Orange interspersed with black; black: inter-ocellar area, entire mesosoma except for mesonotum and metanotum, base of tergite 1, tergite 5 and following, all coxae and trochanters except trochantelli; antenna orange, slightly darkening toward apex; wings hyaline, venation dark reddish to black except for pterostigma anteriorly light reddish.</p><p><italic>Head.</italic> Mandible short and stout, without longitudinal groove, with a central tuft of long hairs, upper tooth barely longer than lower tooth; malar line long; clypeus long and wide, coarsely and densely punctate, rather flat in profile, somewhat swollen medially and ventrally, ventral margin strongly impressed; face strongly transverse, densely and coarsely punctate; frons rather smooth, upper head densely punctate; gena moderately swollen behind eyes; occipital carina complete and strong; antenna short and stout with 56 flagellomeres.</p><!--PageBreak--><p><italic>Mesosoma.</italic> Pronotum, mesopleuron and metapleuron coarsely and densely punctate, fading to rugose-punctate ventrally; anterior margin of pronotum simple; epicnemial carina short, indistinct above lower corner of pronotum; posterior transverse carina of mesosternum complete though ventrally weak; submetapleural carina not expanded anteriorly; mesoscutum densely and more finely punctate; notaulus long, moderate, distinct to anterior third of mesoscutum; scutellum densely punctate, carinate almost to apex; propodeum with anterior area densely punctate, anterior transverse carina complete, posterior area coarsely rugose-reticulate, abruptly declivous in profile and mid-posteriorly concave. <italic>Wings.</italic> Disco-submarginal cell with fenestra developed, without any distinct sclerite except a weak quadra centrally; <italic>Rs+2r</italic> hardly sinuate, slightly bent and thickened near pterostigma; <italic>Rs&amp;M</italic> distal to <italic>cu-a</italic> by about its own width; hind wing with 7 hamuli. <italic>Legs.</italic> Fore tibia with dense and long spines on outer surface; fore tibial spur with a vestigial membrane basally to macrotrichial comb, membrane barely less than 0.1× length of spur; hind coxa in profile 1.8× as long as high; hind trochantellus mid-dorsally 0.2× as long as wide; hind tarsal claws symmetrical with 8 pectinae.</p><p><italic>Metasoma.</italic> Slender; tergite 2 in profile 2.7× longer than high; thyridium large, oval, separated from anterior margin of tergite 2 by 1.3× its own length; ovipositor not reaching beyond metasomal apex.</p><p>MALE. Unknown.</p><fig id="F2" position="float" orientation="portrait"><label>Figure 2.</label><caption><p><italic><tp:taxon-name><tp:taxon-name-part taxon-name-part-type="genus">Enicospilus</tp:taxon-name-part> <tp:taxon-name-part taxon-name-part-type="species">maxipol</tp:taxon-name-part></tp:taxon-name></italic> Holotype female. <bold>A</bold> habitus lateral view <bold>B</bold> wings <bold>C</bold> head anterio-ventral view <bold>D</bold> head dorsal view <bold>E</bold> head, mesosoma, lateral view <bold>F</bold> mesosoma, dorsal view.</p></caption><graphic xmlns:xlink="http://www.w3.org/1999/xlink" xlink:href="zookeys-456-059-g002.jpg" position="float" orientation="portrait" xlink:type="simple" id="oo_34438.jpg"/></fig><fig id="F3" position="float" orientation="portrait"><label>Figure 3.</label><caption><p><italic><tp:taxon-name><tp:taxon-name-part taxon-name-part-type="genus">Enicospilus</tp:taxon-name-part> <tp:taxon-name-part taxon-name-part-type="species">maxipol</tp:taxon-name-part></tp:taxon-name></italic> Holotype female. <bold>A</bold> fore tibia <bold>B</bold> fore tibial apex with spur, first tarsal segment <bold>C</bold> fore tarsal claws <bold>D</bold> data labels.</p></caption><graphic xmlns:xlink="http://www.w3.org/1999/xlink" xlink:href="zookeys-456-059-g003.jpg" position="float" orientation="portrait" xlink:type="simple" id="oo_34439.jpg"/></fig></tp:treatment-sec><tp:treatment-sec sec-type="Etymology"><title>Etymology.</title><p>Named after the unusually reduced ocelli, and as a result the large POL. Noun in apposition.</p></tp:treatment-sec><tp:treatment-sec sec-type="Distribution"><title>Distribution.</title><p>South Africa (Western Cape).</p></tp:treatment-sec><ref-list><ref id="B9"><mixed-citation xmlns:xlink="http://www.w3.org/1999/xlink" xlink:type="simple"><person-group><name name-style="western"><surname>Gauld</surname><given-names>ID</given-names></name><name name-style="western"><surname>Mitchell</surname><given-names>PA</given-names></name></person-group> (<year>1978</year>) <source>The taxonomy, distribution and host preferences of African parasitic wasps of the subfamily <tp:taxon-name><tp:taxon-name-part taxon-name-part-type="subfamily">Ophioninae</tp:taxon-name-part></tp:taxon-name> (<tp:taxon-name><tp:taxon-name-part taxon-name-part-type="order">Hymenoptera</tp:taxon-name-part></tp:taxon-name>, <tp:taxon-name><tp:taxon-name-part taxon-name-part-type="family">Ichneumonidae</tp:taxon-name-part></tp:taxon-name>)</source>. <publisher-name>Commonwealth Institute of Entomology</publisher-name>, <publisher-loc>Slough, England</publisher-loc>. Waspweb.</mixed-citation></ref></ref-list></tp:taxon-treatment>
