# Supplementary material for: Afrotropical Ophioninae (Hymenoptera, Ichneumonidae): an update of Gauld and Mitchell’s revision, including two new species and an interactive matrix identification key
Source: Zookeys. 2014 Nov 21;(456):59–73. doi: 10.3897/zookeys.456.8140 (PMC4329399; doi:10.3897/zookeys.456.8140)
Supplement: XML Treatment for Enicospilus gauldetmitchellorum [file zookeys.456.8140-treatment2.xml]

<!DOCTYPE tp:taxon-treatment
  PUBLIC "-//TaxonX//DTD Taxonomic Treatment Publishing DTD v0 20100105//EN" "tax-treatment-NSO.dtd">
<tp:taxon-treatment xmlns:tp="http://www.plazi.org/taxpub"><tp:treatment-meta><kwd-group><label>Taxon classification</label><kwd><named-content content-type="kingdom">Animalia</named-content></kwd><kwd><named-content content-type="order">Hymenoptera</named-content></kwd><kwd><named-content content-type="family">Ichneumonidae</named-content></kwd></kwd-group><mixed-citation publication-type="journal"><person-group><name><surname>Rousse</surname><given-names>Pascal</given-names></name><name><surname>van Noort</surname><given-names>Simon</given-names></name></person-group><article-title>Afrotropical <tp:taxon-name><tp:taxon-name-part taxon-name-part-type="subfamily">Ophioninae</tp:taxon-name-part></tp:taxon-name> (<tp:taxon-name><tp:taxon-name-part taxon-name-part-type="order">Hymenoptera</tp:taxon-name-part></tp:taxon-name>, <tp:taxon-name><tp:taxon-name-part taxon-name-part-type="family">Ichneumonidae</tp:taxon-name-part></tp:taxon-name>): an update of Gauld and Mitchell’s revision, including two new species and an interactive matrix identification key</article-title><source>Zookeys</source><day>21</day><month>11</month><year>2014</year><volume>2014</volume><issue>456</issue><fpage>59</fpage><lpage>73</lpage><pub-id pub-id-type="doi">10.3897/zookeys.456.8140</pub-id></mixed-citation></tp:treatment-meta><tp:nomenclature><tp:taxon-name>
                            <tp:taxon-name-part taxon-name-part-type="genus">Enicospilus</tp:taxon-name-part>
                            <tp:taxon-name-part taxon-name-part-type="species">gauldetmitchellorum</tp:taxon-name-part>
                            <object-id xmlns:xlink="http://www.w3.org/1999/xlink" content-type="zoobank" xlink:type="simple">http://zoobank.org/5F861712-DBF0-41CC-9854-00DEB2913E86</object-id>
                        </tp:taxon-name><tp:taxon-authority>Rousse &amp; van Noort</tp:taxon-authority><tp:taxon-status xmlns:xlink="http://www.w3.org/1999/xlink" xlink:type="simple">sp. n.</tp:taxon-status><xref ref-type="fig" rid="F4">Fig. 4</xref><!--PageBreak--><!--PageBreak--></tp:nomenclature><tp:treatment-sec sec-type="Type material"><title>Type material</title><p><bold>(verbatim label data).</bold> <bold>HOLOTYPE</bold> ♀: <bold>Tanzania</bold>, Mkomazi Game Reserve, Ibaya Camp, 3.58S 37.48E, 18 April 1996, light trap, S. van Noort, open <italic><tp:taxon-name><tp:taxon-name-part taxon-name-part-type="genus">Combretum</tp:taxon-name-part></tp:taxon-name></italic> bushland, SAM-HYM-P015183 (SAMC).</p><!--PageBreak--></tp:treatment-sec><tp:treatment-sec sec-type="Diagnosis"><title>Diagnosis.</title><p>Yellow orange overall, head paler yellow; mandible with upper tooth distinctly longer than lower tooth; clypeus hardly convex in profile, its ventral margin barely concave and in-turned; occipital carinae complete; gena moderately swollen behind eye; ocelli moderately enlarged; antenna with 56 flagellomeres; pronotum unspecialized; mesopleuron and metapleuron closely and deeply punctate; epicnemial carina laterally indistinct; posterior transverse carina of mesosternum complete and noticeably strong; submetapleural carina slightly broadened anteriorly; notaulus vestigial; propodeum basally punctate, posteriorly coarsely and concentrically striate; fore wing without any sclerite in disco-submarginal cell; fore tibia with dense spines on outer surface; thyridium very shallow.</p></tp:treatment-sec><tp:treatment-sec sec-type="Differential diagnosis"><title>Differential diagnosis.</title><p>Readily differentiable from all other <italic><tp:taxon-name><tp:taxon-name-part taxon-name-part-type="genus">Enicospilus</tp:taxon-name-part></tp:taxon-name></italic> in Afrotropical, Oriental and Australasian regions by the combination of the absence of alar sclerites and the dense spines on fore tibia. The swollen genae and the wing venation make it somewhat related to <italic><tp:taxon-name><tp:taxon-name-part taxon-name-part-type="genus">Enicospilus</tp:taxon-name-part> <tp:taxon-name-part taxon-name-part-type="species">leucocotis</tp:taxon-name-part></tp:taxon-name></italic>, but this latter is strongly larger, with only sparse spines on tibia and slenderer antenna. In Gauld and Mitchell’s key (<xref ref-type="bibr" rid="B9">1978</xref>), <italic><tp:taxon-name><tp:taxon-name-part taxon-name-part-type="genus">Enicospilus</tp:taxon-name-part> <tp:taxon-name-part taxon-name-part-type="species">gauldetmitchellorum</tp:taxon-name-part></tp:taxon-name></italic> is included in the following modified eighth couplet:</p><table-wrap content-type="key" position="anchor" orientation="portrait"><table rules="all"><tbody><tr><td rowspan="1" colspan="1">8</td><td rowspan="1" colspan="1">Fore tibia with dense and long spines, spines basally far closer than their own mean length; Tanzania</td><td rowspan="1" colspan="1"><bold><italic><tp:taxon-name><tp:taxon-name-part taxon-name-part-type="genus">Enicospilus</tp:taxon-name-part> <tp:taxon-name-part taxon-name-part-type="species">gauldetmitchellorum</tp:taxon-name-part></tp:taxon-name></italic></bold></td></tr><tr><td rowspan="1" colspan="1">–</td><td rowspan="1" colspan="1">Fore tibia with distinctly sparser spines, or no spine</td><td rowspan="1" colspan="1"><bold>8a</bold></td></tr><tr><td rowspan="1" colspan="1">8a</td><td rowspan="1" colspan="1">Head, when viewed dorsally</td><td rowspan="1" colspan="1"/></tr></tbody></table></table-wrap></tp:treatment-sec><tp:treatment-sec sec-type="Description"><title>Description.</title><p>FEMALE (holotype). B 18.8; F 11.5; ML 0.3; CT 1.6; OOL 0.1; POL 0.4; FI 50%; F<sub>1–2</sub> 1.4; F<sub>20</sub> 2.2; AI 0.6; CI 0.7; ICI 0.6; SDI 1.3; NI 2.8.</p><p><italic>Color.</italic> Yellowish orange overall with face and orbits paler yellow and apex of metasoma slightly infuscate.</p><p><italic>Head.</italic> Mandible basally constricted, apically parallel-sided and slightly twisted, with upper tooth distinctly longer than lower tooth (greatly worn by abrasion in holotype); outer mandibular surface sparsely setose, without longitudinal groove; labrum 0.3× as long as wide; clypeus in profile hardly convex, its ventral margin barely concave and in-turned; clypeus and face finely and moderately densely punctate; gena moderately swollen behind eye; occipital carina complete; ocelli slightly enlarged; antenna with 56 flagellomeres.</p><!--PageBreak--><p><italic>Mesosoma.</italic> Pronotum mid-dorsally long, anterior margin simple; mesoscutum densely punctate, notaulus vestigial; scuto-scutellar groove smooth; scutellum densely and shallowly punctate, barely longer than basally wide, carinate to near its apex; mesopleuron and metapleuron closely and deeply punctate, punctures arranged longitudinally but without distinct striation; epicnemial carina short, indistinct above lower corner of pronotum; submetapleural carina weakly broadened anteriorly; posterior transverse carina of mesosternum complete and strong; propodeum with anterior area finely, shallowly and densely punctate, anterior transverse carina complete, posterior area coarsely and concentrically striate <italic>Wings.</italic> Disco-submarginal cell with fenestra developed, without any distinct sclerite; <italic>Rs+2r</italic> sinuate; <italic>cu-a</italic> basal to <italic>Rs&amp;M</italic> by 0.3× <italic>cu-a</italic> length; hind wing with 6 hamuli and 1A basally straight. <italic>Legs.</italic> Fore tibia with numerous dense and long spines on outer surface, basally separated by far less than their own length; hind coxa elongate, in profile 2.4× as long as high; hind trochantellus mid-dorsally 0.2× as long as wide, its apical margin simple; hind tarsal claws symmetrical with 8 pectinae, pectinae long and acute.</p><p><italic>Metasoma.</italic> Slender; tergite 2 in profile 3.2× longer than high; thyridium very shallow, elongate, separated from anterior margin of tergite 2 by 1.7× its own length; ovipositor acute not reaching beyond metasomal apex.</p><!--PageBreak--><p>MALE. Unknown.</p><fig id="F4" position="float" orientation="portrait"><label>Figure 4.</label><caption><p><italic><tp:taxon-name><tp:taxon-name-part taxon-name-part-type="genus">Enicospilus</tp:taxon-name-part> <tp:taxon-name-part taxon-name-part-type="species">gauldetmitchellorum</tp:taxon-name-part></tp:taxon-name></italic> Holotype female. <bold>A</bold> habitus lateral view <bold>B</bold> wings <bold>C</bold> head anterio-ventral view <bold>D</bold> propodeum dorsal view <bold>E</bold> fore tibia, mid tibia <bold>F</bold> fore tarsal claws.</p></caption><graphic xmlns:xlink="http://www.w3.org/1999/xlink" xlink:href="zookeys-456-059-g004.jpg" position="float" orientation="portrait" xlink:type="simple" id="oo_34440.jpg"/></fig></tp:treatment-sec><tp:treatment-sec sec-type="Etymology"><title>Etymology.</title><p>This species was probably mentioned in <xref ref-type="bibr" rid="B9">Gauld and Mitchell (1978)</xref> as an undescribed specimen close to <italic><tp:taxon-name><tp:taxon-name-part taxon-name-part-type="genus">Enicospilus</tp:taxon-name-part> <tp:taxon-name-part taxon-name-part-type="species">leucocotis</tp:taxon-name-part></tp:taxon-name></italic>. Let give Gauld what belongs to Gauld (updated after Mark 12:17).</p></tp:treatment-sec><tp:treatment-sec sec-type="Distribution"><title>Distribution.</title><p>Tanzania.</p></tp:treatment-sec><ref-list><ref id="B9"><mixed-citation xmlns:xlink="http://www.w3.org/1999/xlink" xlink:type="simple"><person-group><name name-style="western"><surname>Gauld</surname><given-names>ID</given-names></name><name name-style="western"><surname>Mitchell</surname><given-names>PA</given-names></name></person-group> (<year>1978</year>) <source>The taxonomy, distribution and host preferences of African parasitic wasps of the subfamily <tp:taxon-name><tp:taxon-name-part taxon-name-part-type="subfamily">Ophioninae</tp:taxon-name-part></tp:taxon-name> (<tp:taxon-name><tp:taxon-name-part taxon-name-part-type="order">Hymenoptera</tp:taxon-name-part></tp:taxon-name>, <tp:taxon-name><tp:taxon-name-part taxon-name-part-type="family">Ichneumonidae</tp:taxon-name-part></tp:taxon-name>)</source>. <publisher-name>Commonwealth Institute of Entomology</publisher-name>, <publisher-loc>Slough, England</publisher-loc>. Waspweb.</mixed-citation></ref></ref-list></tp:taxon-treatment>
