# Supplementary material for: Afrotropical Ophioninae (Hymenoptera, Ichneumonidae): an update of Gauld and Mitchell’s revision, including two new species and an interactive matrix identification key
Source: Zookeys. 2014 Nov 21;(456):59–73. doi: 10.3897/zookeys.456.8140 (PMC4329399; doi:10.3897/zookeys.456.8140)
Supplement: Supplementary material 1 — Afrotropical Ophioninae: coordinates of the new distribution records. [file zookeys-456-059-s001.csv]

Genus	Species	Country	Locality	Latitude	Longitude
Dicamptus	maxipol	South Africa	West Coast Fossil Park	32°58'S	18°06'E
Dicamptus	pulchellus	Gambia	Bilijo Forest Park	13°25'N	16°43'W
Enicospilus	albiger	Zambia	Mfuwe	13°04'S	31°49'E
Enicospilus	babaulti	Malawi	Nyika National Park	10°48'S	33°47'E
Enicospilus	babaulti	South Africa	Wonderboom	31°03'S	26°19'E
Enicospilus	babaulti	Zimbabwe	Chirinda forest	20°24'S	32°40'E
Enicospilus	bebelus	Gabon	Réserve des Monts Doudou	2°13'S	10°23'E
Enicospilus	betanimenus	Ethiopia	Adola	5°53'N	38°59'E
Enicospilus	betanimenus	Zimbabwe	Bulawayo	20°09'S	28°35'E
Enicospilus	bicoloratus	Zimbabwe	Matopos	20°25'S	28°29'E
Enicospilus	camerunensis	France (Mayotte)	Dembéni	12°50'S	45°11'E
Enicospilus	divisus	Uganda	Kanyawara	0°33'N	30°21'E
Enicospilus	drakensbergi	Tanzania	Kisiwani	4°07'S	37°53'E
Enicospilus	equatus	Central African Republic	Réserve de Dzanga-Sangha	3°00'N	16°11'E
Enicospilus	equatus	Central African Republic	Parc National de Dzanga-Ndoki	2°21'N	16°09'E
Enicospilus	finalis	Central African Republic	Parc National de Dzanga-Ndoki	3°02'N	16°24'E
Enicospilus	finalis	Mozambique	Gorongoza	18°30'S	34°15'E
Enicospilus	gauldandmitchellorum	Tanzania	Mkomazi Game Reserve	3°58'S	37°48'E
Enicospilus	hova	Uganda	Kanyawara	0°33'N	30°21'E
Enicospilus	luebberti	Botswana	Xugana (?)	19°03'S	23°02'E
Enicospilus	mamatsus	South Africa	Sterboom Farm	32°37'S	20°45'E
Enicospilus	mnous	Tanzania	Mkomazi Game Reserve	3°58'S	37°48'E
Enicospilus	nesius	Central African Republic	Parc National de Dzanga-Ndoki	2°21'N	16°09'E
Enicospilus	oculator	Zimbabwe	Tuli	21°55'S	29°12'E
Enicospilus	pallidus	Tanzania	Mkomazi Game Reserve	3°58'S	37°48'E
Enicospilus	polemus	South Africa	Itala Game Reserve	27°33'S	31°13'E
Enicospilus	polemus	Tanzania	Mkomazi Game Reserve	3°58'S	37°48'E
Enicospilus	quietus	Namibia	Naukluft	24°16'S	16°14'E
Enicospilus	quietus	Namibia	Otavi	19°39'S	17°20'E
Enicospilus	quietus	Namibia	Ondangua	17°55'S	15°57'E
Enicospilus	quietus	Namibia	Otjiperongo	20°50'S	15°35'E
Enicospilus	rubens	Madagascar	Maintirano	18°00'S	44°27'E
Enicospilus	rundiensis	Namibia	Kaross	18°00'S	19°19'E
Enicospilus	rundiensis	Namibia	Warmbad	28°27'S	18°44'E
Enicospilus	rundiensis	Namibia	Narubis	26°54'S	18°57'E
Enicospilus	rundiensis	Namibia	Otjiperongo	20°50'S	15°35'E
Enicospilus	rundiensis	Zimbabwe	Harare	17°49'S	31°02'E
Enicospilus	ruscus	Kenya	Nguruman	1°50'S	36°05'E
Euryophion	latipennis	South Africa	Itala Game Reserve	27°33'S	31°13'E
Euryophion	latipennis	Zimbabwe	Choma Nansa Farm	16°45'S	27°00'E
Laticoleus	palpalis	Kenya	Kenplains	1°31'S	37°02'E
Laticoleus	unicolor	Botswana	Xugana (?)	19°03'S	23°02'E
Lepiscelus	distans	South Africa	Itala Game Reserve	27°33'S	31°13'E
Lepiscelus	distans	South Africa	Crocodile & Marico rivers junction	24°11'S	26°52'E
Lepiscelus	distans	South Africa	Nelspruit	25°24'S	30°57'E
Lepiscelus	distans	Zimbabwe	Essexvale	20°18'S	28°56'E
Skiapus	coalescens	Gambia	Bilijo Forest Park	13°25'N	16°43'W
